# Supplementary material for: Associations between Response to Commonly Used Neo-Adjuvant Schedules in Rectal Cancer and Routinely Collected Clinical and Imaging Parameters
Source: Cancers (Basel). 2022 Dec 18;14(24):6238. doi: 10.3390/cancers14246238 (PMC9777013; doi:10.3390/cancers14246238)
Supplement: Supplementary file 1 [file cancers-14-06238-s001.zip]

Archive with 1 entries (1 files):
- cancers-2020295-supplementary.pdf
